# Supplementary material for: Cognitive Outcomes in Young Adults with Primary Arterial Hypertension: The Role of Cardiovascular Risk Factors and Hypertension-Mediated Organ Damage
Source: Medicina (Kaunas). 2024 Aug 20;60(8):1353. doi: 10.3390/medicina60081353 (PMC11356388; doi:10.3390/medicina60081353)
Supplement: Supplementary file 1 [file medicina-60-01353-s001.zip]

Archive with 1 entries (1 files):
- medicina-3146578-supplementary.pdf
